# Supplementary material for: Effects of drought stress on water content and biomass distribution in summer maize(Zea mays L.)
Source: Front Plant Sci. 2023 Mar 2;14:1118131. doi: 10.3389/fpls.2023.1118131 (PMC10017742; doi:10.3389/fpls.2023.1118131)
Supplement: Supplementary file 1 [file Table_1.xlsx]

## Sheet: study area rainfall data
Annual average rainfall distribution in the study area
Month	1	2	3	4	5	6	7	8	9	10	11	12
Rainfall(mm)	22.3	29	52.8	54.1	70.4	125.3	229	141.8	77.6	43.7	34.3	18.9
Proportion	2.47998	3.22509	5.87189	6.01646	7.82918	13.9346	25.4671	15.7696	8.62989	4.85988	3.8145	2.10187
The growth period of maize is from June to October, and its rainfall accounts for 68.66%

## Sheet: rainfall of different drought
Rainfall of different drought treatment groups
Growth period	Handle	Soil relative humidity (%)	Continuous no precipitation period	Rehydration date	Rehydration rainfall
2021jointing-tasseling stage	light drought	50%<R≤60%	2021/7/11-2021/8/16(35says)	2021-08-17	The water output is 850ml/s, and the water is poured for about 10 minutes
	moderate drought	40%<R≤50%	2021/7/10-2021/8/25(46days)	2021-08-26	The water output is 850ml/s, and the water is poured for about 10 minutes
	Control group in shed	60%<R≤80%	/	/	/
